# Supplementary material for: Endophytic Pseudomonas sp. from Agave palmeri Participate in the Rhizophagy Cycle and Act as Biostimulants in Crop Plants
Source: Biology (Basel). 2022 Dec 9;11(12):1790. doi: 10.3390/biology11121790 (PMC9775861; doi:10.3390/biology11121790)
Supplement: Supplementary file 1 [file biology-11-01790-s001.zip]

Archive with 2 entries (2 files):
- video S1.mkv
- video S2.mkv
